# Supplementary material for: Effect of a Water, Sanitation, and Hygiene Program on Handwashing with a Cleansing Agent among Diarrhea Patients and Attendants in Healthcare Facilities in the Democratic Republic of the Congo: A Randomized Pilot of the PICHA7 Program
Source: Int J Environ Res Public Health. 2024 May 22;21(6):659. doi: 10.3390/ijerph21060659 (PMC11204100; doi:10.3390/ijerph21060659)
Supplement: Supplementary file 1 [file ijerph-21-00659-s001.zip]

Archive with 1 entries (1 files):
- ijerph-2891184-supplementary.pdf
